# Supplementary material for: Comprehensive Analyses of Serine Protease-like Protease (SBT) in Regulating Yield Characters in Rapeseed (Brassica napus L.)
Source: Plants (Basel). 2026 Apr 25;15(9):1318. doi: 10.3390/plants15091318 (PMC13164763; doi:10.3390/plants15091318)
Supplement: Supplementary file 1 [file plants-15-01318-s001.zip › Table S1.xlsx]

## Sheet: S3
Table S1. Homologous genes among the A and C sub-genomes of B. napus, B. rapa, B. oleracea and their homologs in Arabidopsis
Gene ID (At)	Gene Name (At)	Gene ID (Bra)	Gene Name (Bra)	Gene ID (Bol)	Gene Name (Bol)	Gene ID (BnaA)	Gene Name (BnaA)	Gene ID (BnaC)	Gene Name (BnaC)
AT5G58830	AtSBT 4.8	BraA02g011380.3C	BrSBT 4.8a	Bol015517	BoSBT 4.8a	BnaA02g07390D	BnSBT 4.8a	BnaC02g10460D	BnSBT 4.8b
		BraA02g011390.3C	BrSBT 4.8b	Bol015518	BoSBT 4.8b	BnaA02g07410D	BnSBT 4.8e	BnaC02g25300D	BnSBT 4.8c
		BraA01g019550.3C	BrSBT 4.8c	Bol040476	BoSBT 4.8c	BnaA02g07400D	BnSBT 4.8f	BnaC02g10480D	BnSBT 4.8d
		BraA02g011400.3C	BrSBT 4.8d	Bol015519	BoSBT 4.8d	BnaAnng36790D	BnSBT 4.8h	BnaC02g25290D	BnSBT 4.8g
		BraA02g011410.3C	BrSBT 4.8e	Bol015521	BoSBT 4.8e	BnaA01g18020D	BnSBT 4.8i	BnaC02g10490D	BnSBT 4.8k
		——	——	——	——	BnaA02g07420D	BnSBT 4.8j	BnaC02g10500D	BnSBT 4.8l
		——	——	——	——	BnaA02g07430D	BnSBT 4.8m	——	——
AT5G58820	AtSBT 4.7	——	——	——	——	——	——	——	——
AT5G58810	AtSBT 4.10	——	——	——	——	——	——	——	——
AT5G58840	AtSBT 4.9	——	——	——	——	——	——	——	——
AT5G59090	AtSBT 4.12	——	——	——	——	——	——	——	——
AT5G59120	AtSBT 4.13	BraA03g011460.3C	BrSBT 4.13a	Bol006868	BoSBT 4.13a	BnaA10g29100D	BnSBT 4.13a	BnaC03g12150D	BnSBT 4.13c
		BraA10g017080.3C	BrSBT 4.13b	Bol016817	BoSBT 4.13b	BnaA03g09630D	BnSBT 4.13b	BnaC09g34450D	BnSBT 4.13d
		BraA02g011200.3C	BrSBT 4.13c	Bol015497	BoSBT 4.13c	BnaA10g12220D	BnSBT 4.13e	BnaC02g10210D	BnSBT 4.13g
		——	——	——	——	BnaA02g07220D	BnSBT 4.13f	——	——
AT5G59130	AtSBT 4.11	BraA03g011470.3C	BrSBT 4.11	Bol025945	BoSBT 4.11	BnaA03g09640D	BnSBT 4.11b	BnaC03g12160D	BnSBT 4.11a
AT5G59100	AtSBT 4.4	BraA06g020050.3C	BrSBT 4.4	Bol019553	BoSBT 4.4	BnaA06g17820D	BnSBT 4.4b	BnaCnng26040D	BnSBT 4.4a
AT3G46840	AtSBT 4.5	——	——	——	——	——	——	——	——
AT3G46850	AtSBT 4.6	——	——	——	——	——	——	——	——
AT4G15040	AtSBT 4.2	BraA01g021600.3C	BrSBT 4.2a	Bol003856	BoSBT 4.2a	BnaAnng10420D	BnSBT 4.2b	BnaC01g22570D	BnSBT 4.2a
		BraA06g040540.3C	BrSBT 4.2b	Bol001689	BoSBT 4.2b	BnaA06g34890D	BnSBT 4.2c	BnaC07g20820D	BnSBT 4.2d
		BraA06g040550.3C	BrSBT 4.2c	——	——	BnaA06g34900D	BnSBT 4.2e	——	——
AT5G59190	AtSBT 4.3	BraA10g017020.3C	BrSBT 4.3	Bol016822	BoSBT 4.3	BnaA10g12160D	BnSBT 4.3b	BnaC09g34380D	BnSBT 4.3a
AT2G39850	AtSBT 4.1	——	——	——	——	——	——	——	——
AT4G00230	AtSBT4.14	BraA09g000700.3C	BrSBT4.14	Bol011526	BoSBT4.14	——	——	BnaCnng02480D	BnSBT4.14
AT5G03620	AtSBT 4.15	BraA02g001030.3C	BrSBT 4.15	Bol005450	BoSBT 4.15	BnaAnng00740D	BnSBT 4.15b	BnaC02g02990D	BnSBT 4.15a
AT1G20160	AtSBT 5.2	BraA04g019500.3C	BrSBT 5.2a	Bol026458	BoSBT 5.2a	BnaAnng14590D	BnSBT 5.2b	BnaC04g38660D	BnSBT 5.2a
		BraA06g015730.3C	BrSBT 5.2b	Bol026930	BoSBT 5.2b	BnaAnng33720D	BnSBT 5.2d	BnaC05g15670D	BnSBT 5.2c
AT1G20150	AtSBT 5.1	BraA07g015920.3C	BrSBT 5.1	Bol002894	BoSBT 5.1	BnaA07g11610D	BnSBT 5.1b	BnaCnng55400D	BnSBT 5.1a
AT5G45650	AtSBT 5.6	BraA09g021420.3C	BrSBT 5.6	Bol032081	BoSBT 5.6	BnaA09g17730D	BnSBT 5.6a	BnaC09g18640D	BnSBT 5.6b
AT5G45640	AtSBT 5.5	——	——	——	——	——	——	——	——
AT2G04160	AtSBT 5.3	BraA03g041660.3C	BrSBT 5.3	Bol042499	BoSBT 5.3	BnaA03g57660D	BnSBT 5.3a	BnaC03g44450D	BnSBT 5.3b
AT5G59810	AtSBT 5.4	BraA02g034290.3C	BrSBT 5.4a	Bol014865	BoSBT 5.4a	BnaA02g27220D	BnSBT 5.4b	BnaC02g33520D	BnSBT 5.4a
		BraA02g010680.3C	BrSBT 5.4b	Bol008908	BoSBT 5.4b	BnaA02g06800D	BnSBT 5.4c	——	——
		——	——	——	——	BnaA02g06820D	BnSBT 5.4d	——	——
AT4G26330	AtSBT 3.18	BraA03g053060.3C	BrSBT 3.18	Bol042283	BoSBT 3.18	BnaA05g13370D	BnSBT 3.18b	BnaC07g40210D	BnSBT 3.18a
		——	——	——	——	BnaA03g47960D	BnSBT 3.18c
AT5G11940	AtSBT 3.11	BraA02g004200.3C	BrSBT 3.11	Bol003579	BoSBT 3.11	BnaAnng21170D	BnSBT 3.11b	BnaC02g04110D	BnSBT 3.11a
AT4G21326	AtSBT 3.12	BraA03g049510.3C	BrSBT 3.12	——	——	BnaA03g58450D	BnSBT 3.12a	BnaC07g36670D	BnSBT 3.12b
		——	——	——	——	——	——	BnaC01g12720D	BnSBT 3.12c
AT1G66210	AtSBT 3.16	BraA03g049500.3C	BrSBT 3.16a	Bol012537	BoSBT 3.16	BnaA03g58460D	BnSBT 3.16a	BnaC07g36660D	BnSBT 3.16b
		BraA07g032000.3C	BrSBT 3.16b	——	——	BnaA07g25700D	BnSBT 3.16c	BnaCnng17930D	BnSBT 3.16d
		BraA03g017980.3C	BrSBT 3.16c	——	——	BnaA03g15730D	BnSBT 3.16f	BnaCnng38020D	BnSBT 3.16e
AT1G66220	AtSBT 3.17	BraA07g032010.3C	BrSBT 3.17	——	——	BnaA07g25710D	BnSBT 3.17b	BnaCnng17920D	BnSBT 3.17a
AT4G21640	AtSBT 3.15	——	——	——	——	——	——	——	——
AT4G21650	AtSBT 3.13	BraA03g049640.3C	BrSBT 3.13a	Bol024298	BoSBT 3.13a	BnaA03g44780D	BnSBT 3.13b	BnaC07g36780D	BnSBT 3.13a
		BraA03g049610.3C	BrSBT 3.13b	Bol024299	BoSBT 3.13b	BnaA03g44750D	BnSBT 3.13c	BnaC07g36770D	BnSBT 3.13d
AT4G21630	AtSBT 3.14	BraA01g012340.3C	BrSBT 3.14	Bol028435	BoSBT 3.14	BnaA01g11480D	BnSBT 3.14b	BnaC01g12930D	BnSBT 3.14a
AT4G10520	AtSBT 3.9	BraA02g028690.3C	BrSBT 3.9	——	——	BnaA02g21970D	BnSBT 3.9a	BnaC02g29120D	BnSBT 3.9b
AT4G10530	AtSBT 3.10	——	——	——	——	——	——	——	——
AT1G32970	AtSBT 3.2	——	——	——	——	——	——	——	——
AT4G10510	AtSBT 3.7	——	——	——	——	——	——	——	——
AT4G10540	AtSBT 3.8	——	——	——	——	BnaA09g22640D	BnSBT 3.8a	BnaC09g24660D	BnSBT 3.8b
AT4G10550	AtSBT 3.6	BraA02g028680.3C	BrSBT 3.6	——	——	BnaAnng25710D	BnSBT 3.6b	BnaC07g01060D	BnSBT 3.6a
		——	——	——	——	——	——	BnaC02g29110D	BnSBT 3.6c
AT1G32940	AtSBT 3.5	BraA09g032260.3C	BrAtSBT 3.5	Bol022191	BoAtSBT 3.5	BnaA09g24110D	BnAtSBT 3.5	——	——
AT1G32960	AtSBT 3.3	——	——	——	——	——	——	——	——
AT1G32950	AtSBT 3.4	BraA09g032190.3C	BrSBT 3.4a	——	——	BnaA09g24080D	BnSBT 3.4a	BnaC05g51310D	BnSBT 3.4b
		BraA09g032250.3C	BrSBT 3.4b	——	——	BnaA09g24100D	BnSBT 3.4c	——	——
AT5G67090	AtSBT 1.9	BraA02g035990.3C	BrSBT 1.9	Bol015195	BoSBT 1.9	BnaA02g26740D	BnSBT 1.9	——	——
AT1G01900	AtSBT 1.1	BraA10g000170.3C	BrSBT 1.1	Bol004005	BoSBT 1.1	BnaA10g00170D	BnSBT 1.1b	BnaC05g00240D	BnSBT 1.1a
AT1G04110	AtSBT 1.2	BraA10g002620.3C	BrSBT 1.2	Bol040868	BoSBT 1.2	BnaA10g02390D	BnSBT 1.2b	BnaC05g02290D	BnSBT 1.2a
AT3G14240	AtSBT 1.5	BraA03g036330.3C	BrSBT 1.5a	Bol000227	BoSBT 1.5a	BnaA03g33300D	BnSBT 1.5b	BnaC03g38400D	BnSBT 1.5a
		BraA05g032780.3C	BrSBT 1.5b	Bol035569	BoSBT 1.5b	BnaA05g25190D	BnSBT 1.5d	BnaC05g39370D	BnSBT 1.5c
		——	——	Bol005074	BoSBT 1.5c	——	——	BnaC03g38410D	BnSBT 1.5e
		——	——	Bol035570	BoSBT 1.5d	——	——	——	——
AT4G34980	AtSBT 1.6	BraA03g059100.3C	BrSBT 1.6	Bol024254	BoSBT 1.6	BnaA03g53100D	BnSBT 1.6b	BnaC07g45310D	BnSBT 1.6a
AT5G51750	AtSBT 1.3	BraA10g010360.3C	BrSBT 1.3	Bol029398	BoSBT 1.3	BnaA10g07760D	BnSBT 1.3b	BnaC09g28100D	BnSBT 1.3a
AT3G14067	AtSBT 1.4	BraA01g037540.3C	BrSBT 1.4a	Bol005925	BoSBT 1.4a	BnaA01g29630D	BnSBT 1.4b	BnaC01g37240D	BnSBT 1.4a
		BraA05g033010.3C	BrSBT 1.4b	Bol040437	BoSBT 1.4b	BnaA05g25390D	BnSBT 1.4c	BnaC05g52030D	BnSBT 1.4e
		——	——	——	——	BnaA05g25400D	BnSBT 1.4d	——	——
AT2G05920	AtSBT 1.8	BraA07g007020.3C	BrSBT 1.8	Bol015953	BoSBT 1.8	BnaA07g04390D	BnSBT 1.8b	BnaC07g04280D	BnSBT 1.8a
AT5G67360	AtSBT 1.7	BraA09g003510.3C	BrSBT 1.7a	Bol019220	BoSBT 1.7a	BnaAnng18730D	BnSBT 1.7b	BnaCnng41810D	BnSBT 1.7a
		BraA07g016540.3C	BrSBT 1.7b	Bol032186	BoSBT 1.7b	BnaAnng14520D	BnSBT 1.7f	BnaC09g01070D	BnSBT 1.7c
		BraA02g038940.3C	BrSBT 1.7c	Bol014309	BoSBT 1.7c	BnaA02g29970D	BnSBT 1.7g	BnaC09g01750D	BnSBT 1.7d
		BraA09g042680.3C	BrSBT 1.7d	Bol008090	BoSBT 1.7d	BnaAnng23240D	BnSBT 1.7h	BnaC07g15930D	BnSBT 1.7e
		BraA04g021450.3C	BrSBT 1.7e	Bol019222	BoSBT 1.7e	BnaA04g17300D	BnSBT 1.7i	BnaCnng55020D	BnSBT 1.7j
		BraA09g009030.3C	BrSBT 1.7f	Bol017316	BoSBT 1.7f	BnaA09g07440D	BnSBT 1.7k	BnaC09g34570D	BnSBT 1.7l
		BraA09g009010.3C	BrSBT 1.7g	Bol019218	BoSBT 1.7g	BnaA09g07410D	BnSBT 1.7n	BnaCnng28690D	BnSBT 1.7m
		BraA09g009020.3C	BrSBT 1.7h	Bol019219	BoSBT 1.7h	BnaA09g07420D	BnSBT 1.7p	BnaCnng41800D	BnSBT 1.7o
AT1G62340	AtSBT 2.4	BraA03g063720.3C	BrSBT 2.4a	Bol006627	BoSBT 2.4	BnaA03g60380D	BnSBT 2.4b	BnaC04g19550D	BnSBT 2.4a
		BraA03g063730.3C	BrSBT 2.4b	——	——	——	——	——	——
AT4G20430	AtSBT 2.2	BraA01g011480.3C	BrSBT 2.2	Bol028350	BoSBT 2.2	BnaA01g10620D	BnSBT 2.2b	BnaC01g12150D	BnSBT 2.2a
AT5G44530	AtSBT 2.3	BraA06g043010.3C	BrSBT 2.3	Bol006370	BoSBT 2.3	BnaAnng10120D	BnSBT 2.3a	BnaC07g18060D	BnSBT 2.3b
AT1G30600	AtSBT 2.1	BraA09g034420.3C	BrSBT 2.1	Bol014603	BoSBT 2.1	BnaA09g25920D	BnSBT 2.1a	BnaC05g23620D	BnSBT 2.1b
AT4G30020	AtSBT 2.6	BraA03g055400.3C	BrSBT 2.6a	Bol033631	BoSBT 2.6a	BnaA03g49910D	BnSBT 2.6b	BnaC07g42280D	BnSBT 2.6a
		BraA01g007640.3C	BrSBT 2.6b	Bol020964	BoSBT 2.6b	——	——	BnaC01g08350D	BnSBT 2.6c
AT2G19170	AtSBT 2.5	BraA07g001660.3C	BrSBT 2.5a	Bol022689	BoSBT 2.5a	BnaA07g36110D	BnSBT 2.5b	BnaC07g02390D	BnSBT 2.5a
		BraA09g011770.3C	BrSBT 2.5b	Bol029805	BoSBT 2.5b	BnaA09g52920D	BnSBT 2.5c	——	——
		——	——	——	——	BnaAnng33760D	BnSBT 2.5d	——	——
AT4G21323	AtSBT 3.1	BraA03g049350.3C	BrSBT 3.1a	Bol028364	BoSBT 3.1a	BnaA03g44620D	BnSBT 3.1c	BnaC07g36440D	BnSBT 3.1a
		BraA01g011620.3C	BrSBT 3.1b	Bol024329	BoSBT 3.1b	BnaA01g10760D	BnSBT 3.1d	BnaC01g12340D	BnSBT 3.1b
AT5G19660	AtSBT 6.1	BraA03g009000.3C	BrSBT 6.1a	Bol034541	BoSBT 6.1a	BnaA03g07680D	BnSBT 6.1b	BnaC03g09690D	BnSBT 6.1a
		BraA03g009190.3C	BrSBT 6.1b	Bol034561	BoSBT 6.1b	——	——	——	——
AT4G20850	AtSBT 6.2	BraA03005269	BrSBT 6.2a	Bol024329	BoSBT 6.2a	BnaA03g44620D	BnSBT 6.2a	BnaC01g12340D	BnSBT 6.2c
		BraA01001245	BrSBT 6.2b	Bol028364	BoSBT 6.2b	BnaA01g10760D	BnSBT 6.2b	BnaC07g36440D	BnSBT 6.2d
