# Supplementary material for: Comprehensive Analyses of Serine Protease-like Protease (SBT) in Regulating Yield Characters in Rapeseed (Brassica napus L.)
Source: Plants (Basel). 2026 Apr 25;15(9):1318. doi: 10.3390/plants15091318 (PMC13164763; doi:10.3390/plants15091318)
Supplement: Supplementary file 1 [file plants-15-01318-s001.zip › Table S2.xlsx]

## Sheet: S2
Table S2. The number of homologous genes among the A and C sub-genomes of Brassica napus, Brassica rapa, Brassica oleracea, and their homologs in Arabidopsis.
Gene Name	A. thaliana	B. rapa	B. oleracea	B. napus (A)	B. napus (C)
Zero-Copy in B. napus
SBT 3.10	1	0	0	0	0
SBT 3.15	1	0	0	0	0
SBT 3.2	1	0	0	0	0
SBT 3.3	1	0	0	0	0
SBT 3.7	1	0	0	0	0
SBT 4.1	1	0	0	0	0
SBT 4.10	1	0	0	0	0
SBT 4.12	1	0	0	0	0
SBT 4.5	1	0	0	0	0
SBT 4.6	1	0	0	0	0
SBT 4.7	1	0	0	0	0
SBT 4.9	1	0	0	0	0
SBT 5.5	1	0	0	0	0
One-Copy in B. napus
SBT 1.9	1	1	1	1	0
SBT 3.5	1	1	1	1	0
SBT4.14	1	1	1	0	1
Two-Copy in B. napus
SBT 1.1	1	1	1	1	1
SBT 1.2	1	1	1	1	1
SBT 1.3	1	1	1	1	1
SBT 1.6	1	1	1	1	1
SBT 1.8	1	1	1	1	1
SBT 2.1	1	1	1	1	1
SBT 2.2	1	1	1	1	1
SBT 2.3	1	1	1	1	1
SBT 2.4	1	2	1	1	1
SBT 3.11	1	1	1	1	1
SBT 3.14	1	1	1	1	1
SBT 3.17	1	1	0	1	1
SBT 3.8	1	0	0	1	1
SBT 3.9	1	1	0	1	1
SBT 4.11	1	1	1	1	1
SBT 4.15	1	1	1	1	1
SBT 4.3	1	1	1	1	1
SBT 4.4	1	1	1	1	1
SBT 5.1	1	1	1	1	1
SBT 5.3	1	1	1	1	1
SBT 5.6	1	1	1	1	1
SBT 6.1	1	2	2	1	1
Three-Copy in B. napus
SBT 3.12	1	1	0	2	1
SBT 3.18	1	1	1	2	1
SBT 2.6	1	2	2	1	2
SBT 3.4	1	2	0	2	1
SBT 3.6	1	1	0	1	2
Four-Copy in B. napus
SBT 2.5	1	2	2	3	1
SBT 3.1	1	2	2	2	2
SBT 3.13	1	2	2	2	2
SBT 5.2	1	2	2	2	2
SBT 5.4	1	2	2	3	1
SBT 6.2	1	2	2	2	2
Five-Copy in B. napus
SBT 1.4	1	2	2	3	2
SBT 1.5	1	2	4	2	3
SBT 4.2	1	3	2	3	2
Six-Copy in B. napus
SBT 3.16	1	3	1	3	3
Seven-Copy in B. napus
SBT 4.13	1	3	3	4	3
Thirteen-Copy in B. napus
SBT 4.8	1	5	5	7	6
Sixteen-Copy in B. napus
SBT 1.7	1	8	8	8	8
		——	——
		——	——
