# Supplementary material for: Comprehensive Analyses of Serine Protease-like Protease (SBT) in Regulating Yield Characters in Rapeseed (Brassica napus L.)
Source: Plants (Basel). 2026 Apr 25;15(9):1318. doi: 10.3390/plants15091318 (PMC13164763; doi:10.3390/plants15091318)
Supplement: Supplementary file 1 [file plants-15-01318-s001.zip › Table S3.xlsx]

## Sheet: S4
Table S3. Analysis of the Physicochemical Properties of Proteins from SBT Family Members of B. napus
Gene ID (At)	Gene Name (At)	Gene Name (Bna)	Gene ID (Bna)	Amino Acid	Molecular Weight	Isoelectric Point	SP	mPLoc
AT5G58830	AtSBT 4.8	BnSBT 4.8a	BnaA02g07390D	711	75881.6	6.26	Y	Cell wall
		BnSBT 4.8b	BnaC02g10460D	712	75736.5	6.62	Y	Cell wall
		BnSBT 4.8c	BnaC02g25300D	397	42492.2	8.8	0	Cell wall
		BnSBT 4.8d	BnaC02g10480D	713	76077.8	6.25	Y	Cell wall
		BnSBT 4.8e	BnaA02g07410D	712	76293.4	6.87	Y	Cell wall
		BnSBT 4.8f	BnaA02g07400D	715	76463.5	6.13	Y	Cell wall
		BnSBT 4.8g	BnaC02g25290D	716	76359.3	6.34	Y	Cell wall
		BnSBT 4.8h	BnaAnng36790D	217	217	5.48	0	Cell wall
		BnSBT 4.8i	BnaA01g18020D	678	72064.4	6.48	0	Cell wall
		BnSBT 4.8j	BnaA02g07420D	367	39260.4	6.25	Y	Cell wall
		BnSBT 4.8k	BnaC02g10490D	708	75432.4	8.47	Y	Cell wall
		BnSBT 4.8l	BnaC02g10500D	704	74472.3	9	Y	Cell wall
		BnSBT 4.8m	BnaA02g07430D	706	74787.5	8.74	Y	Cell wall
AT5G59120	AtSBT 4.13	BnSBT 4.13a	BnaA10g29100D	737	78383.3	8.35	Y	Cell wall
		BnSBT 4.13b	BnaA03g09630D	691	73430	7.11	Y	Cell wall
		BnSBT 4.13c	BnaC03g12150D	691	73352.1	6.8	Y	Cell wall
		BnSBT 4.13d	BnaC09g34450D	736	77791.2	7.15	Y	Cell wall
		BnSBT 4.13e	BnaA10g12220D	736	77855.4	7.51	Y	Cell wall
		BnSBT 4.13f	BnaA02g07220D	719	76454.8	7.49	Y	Cell wall
		BnSBT 4.13g	BnaC02g10210D	685	72739.7	8.66	Y	Cell wall
AT5G59130	AtSBT 4.11	BnSBT 4.11a	BnaC03g12160D	738	78805.8	6.38	Y	Cell wall
		BnSBT 4.11b	BnaA03g09640D	733	78133	6.41	Y	Cell wall
AT5G59100	AtSBT 4.4	BnSBT 4.4a	BnaCnng26040D	585	61860.7	9.29	0	Cell wall
		BnSBT 4.4b	BnaA06g17820D	602	63603.8	9.34	0	Cell wall
AT4G15040	AtSBT 4.2	BnSBT 4.2a	BnaC01g22570D	697	73447	7.17	0	Cell wall
		BnSBT 4.2b	BnaAnng10420D					Cell wall
		BnSBT 4.2c	BnaA06g34890D	703	74421	6.22	0	Cell wall
		BnSBT 4.2d	BnaC07g20820D	685	72784	5.03	0	Cell wall
		BnSBT 4.2e	BnaA06g34900D	686	72872.1	5.15	0	Cell wall
AT5G59190	AtSBT 4.3	BnSBT 4.3a	BnaC09g34380D	723	77840.1	6.62	0	Cell wall
		BnSBT 4.3b	BnaA10g12160D	660	71370.9	5.83	Y	Cell wall
AT4G00230	AtSBT4.14	BnSBT4.14	BnaCnng02480D	755	80770.5	9.39	Y	Cell wall
AT5G03620	AtSBT 4.15	BnSBT 4.15a	BnaC02g02990D	751	81433.6	6.95	Y	Cell wall
		BnSBT 4.15b	BnaAnng00740D	755	81902.2	6.62	Y	Cell wall
AT1G20160	AtSBT 5.2	BnSBT 5.2a	BnaC04g38660D	760	82315.2	9.22	Y	Cell wall
		BnSBT 5.2b	BnaAnng14590D	781	84521.3	8.96	Y	Cell wall
		BnSBT 5.2c	BnaC05g15670D	772	81657.7	5.82	Y	Cell wall
		BnSBT 5.2d	BnaAnng33720D	318	33660.9	5.8	0	Cell wall
AT1G20150	AtSBT 5.1	BnSBT 5.1a	BnaCnng55400D	898	98424.8	6.06	0	Cell wall
		BnSBT 5.1b	BnaA07g11610D	777	84621	6.14	Y	Cell wall
AT5G45650	AtSBT 5.6	BnSBT 5.6a	BnaA09g17730D	776	83393.2	9.02	Y	Cell wall
		BnSBT 5.6b	BnaC09g18640D	776	83500.4	9.06	Y	Cell wall
AT2G04160	AtSBT 5.3	BnSBT 5.3a	BnaA03g57660D	775	82510.1	9.58	Y	Cell wall
		BnSBT 5.3b	BnaC03g44450D	775	82633.2	9.51	Y	Cell wall
AT5G59810	AtSBT 5.4	BnSBT 5.4a	BnaC02g33520D	769	81988.1	8.77	Y	Cell wall
		BnSBT 5.4b	BnaA02g27220D	768	82015.4	8.98	Y	Cell wall
		BnSBT 5.4c	BnaA02g06800D	763	82030.9	8.26	Y	Cell wall
		BnSBT 5.4d	BnaA02g06820D	541	57516.2	6.27	0	Cell wall
AT4G26330	AtSBT 3.18	BnSBT 3.18a	BnaC07g40210D	767	83052.6	8.57	0	Cell wall
		BnSBT 3.18b	BnaA05g13370D	420	45771.8	9.14	0	Cell wall
		BnSBT 3.18c	BnaA03g47960D	770	82956.5	8.76	Y	Cell wall
AT5G11940	AtSBT 3.11	BnSBT 3.11a	BnaC02g04110D	760	81826.2	5.85	0	Cell wall
		BnSBT 3.11b	BnaAnng21170D	672	72038.3	6.88	0	Cell wall
AT4G21326	AtSBT 3.12	BnSBT 3.12a	BnaA03g58450D	734	78676.3	5.68	Y	Cell wall
		BnSBT 3.12b	BnaC07g36670D	799	85941.3	5.65	Y	Cell wall
		BnSBT 3.12c	BnaC01g12720D	295	31710.2	5.09	0	Cell wall
AT1G66210	AtSBT 3.16	BnSBT 3.16a	BnaA03g58460D	782	83130.9	5.77	Y	Cell wall
		BnSBT 3.16b	BnaC07g36660D	784	83132.8	5.9	Y	Cell wall
		BnSBT 3.16c	BnaA07g25700D	759	81374.1	8.18	Y	Cell wall
		BnSBT 3.16d	BnaCnng17930D	743	79813.2	8.22	Y	Cell wall
		BnSBT 3.16e	BnaCnng38020D	1177	126986	6.84	Y	Cell wall
		BnSBT 3.16f	BnaA03g15730D	759	82008.9	7.94	Y	Cell wall
AT1G66220	AtSBT 3.17	BnSBT 3.17a	BnaCnng17920D	757	80947.5	6.5	Y	Cell wall
		BnSBT 3.17b	BnaA07g25710D	757	81099.6	6.39	Y	Cell wall
AT4G21650	AtSBT 3.13	BnSBT 3.13a	BnaC07g36780D	727	78317.4	8.33	Y	Cell wall
		BnSBT 3.13b	BnaA03g44780D	765	82036.8	8.74	Y	Cell wall
		BnSBT 3.13c	BnaA03g44750D	696	74581.5	6.23	0	Cell wall
		BnSBT 3.13d	BnaC07g36770D	773	83234.8	6.43	Y	Cell wall
AT4G21630	AtSBT 3.14	BnSBT 3.14a	BnaC01g12930D	766	82568.8	6.88	Y	Cell wall
		BnSBT 3.14b	BnaA01g11480D	751	80484.4	7.05	Y	Cell wall
AT4G10520	AtSBT 3.9	BnSBT 3.9a	BnaA02g21970D	742	79224.4	6.81	Y	Cell wall
		BnSBT 3.9b	BnaC02g29120D	703	76105.8	6.11	Y	Cell wall
AT4G10540	AtSBT 3.8	BnSBT 3.8a	BnaA09g22640D	747	80044.1	5.99	Y	Cell wall
		BnSBT 3.8b	BnaC09g24660D	753	80847.8	5.65	Y	Cell wall
AT4G10550	AtSBT 3.6	BnSBT 3.6a	BnaC07g01060D	539	56769.5	5.66	Y	Cell wall
		BnSBT 3.6b	BnaAnng25710D	775	83016.4	5.8	Y	Cell wall
		BnSBT 3.6c	BnaC02g29110D	761	81597.7	5.76	Y	Cell wall
AT1G32940	AtSBT 3.5	BnAtSBT 3.5	BnaA09g24110D	750	80762.9	6.29	0	Cell wall
AT1G32950	AtSBT 3.4	BnSBT 3.4a	BnaA09g24080D	748	80437.8	8.16	Y	Cell wall
		BnSBT 3.4b	BnaC05g51310D	1424	152295	6.55	Y	Cell wall
		BnSBT 3.4c	BnaA09g24100D	750	80762.9	6.29	0	Cell wall
AT5G67090	AtSBT 1.9	BnSBT 1.9	BnaA02g26740D	727	78379.2	8.92	Y	Cell wall
AT1G01900	AtSBT 1.1	BnSBT 1.1a	BnaC05g00240D	768	82210.1	8.31	Y	Cell wall
		BnSBT 1.1b	BnaA10g00170D	754	80523.4	8.44	Y	Cell wall
AT1G04110	AtSBT 1.2	BnSBT 1.2a	BnaC05g02290D	777	83426.2	9.3	Y	Cell wall
		BnSBT 1.2b	BnaA10g02390D	778	83723.6	9.25	Y	Cell wall
AT3G14240	AtSBT 1.5	BnSBT 1.5a	BnaC03g38400D	403	43083.8	8.64	0	Cell wall
		BnSBT 1.5b	BnaA03g33300D	767	81633.3	6.74	Y	Cell wall
		BnSBT 1.5c	BnaC05g39370D	770	82016.8	7.28	Y	Cell wall
		BnSBT 1.5d	BnaA05g25190D	770	82127.9	7.62	Y	Cell wall
		BnSBT 1.5e	BnaC03g38410D	305	33192.1	5.92	Y	Cell wall
AT4G34980	AtSBT 1.6	BnSBT 1.6a	BnaC07g45310D	757	79762.7	9.3	Y	Cell wall
		BnSBT 1.6b	BnaA03g53100D	767	80886	9.3	Y	Cell wall
AT5G51750	AtSBT 1.3	BnSBT 1.3a	BnaC09g28100D	775	83879.8	9.22	Y	Cell wall
		BnSBT 1.3b	BnaA10g07760D	775	83967.9	9.27	Y	Cell wall
AT3G14067	AtSBT 1.4	BnSBT 1.4a	BnaA01g29630D	775	81496.6	6.02	Y	Cell wall
		BnSBT 1.4b	BnaC01g37240D	775	81600.8	6.18	Y	Cell wall
		BnSBT 1.4c	BnaA05g25390D	261	28403	9.14	Y	Cell wall
		BnSBT 1.4d	BnaA05g25400D	481	50113.6	5.26	0	Cell wall
		BnSBT 1.4e	BnaC05g52030D	736	77545.3	6.08	Y	Cell wall
AT2G05920	AtSBT 1.8	BnSBT 1.8a	BnaC07g04280D	737	78403.4	7.6	Y	Cell wall
		BnSBT 1.8b	BnaA07g04390D	751	79779.9	7.22	Y	Cell wall
AT5G67360	AtSBT 1.7	BnSBT 1.7a	BnaCnng41810D	748	79150.3	6.99	Y	Cell wall
		BnSBT 1.7b	BnaAnng18730D	743	79370.6	5.29	Y	Cell wall
		BnSBT 1.7c	BnaC09g01070D	734	78294.4	5.47	Y	Cell wall
		BnSBT 1.7d	BnaC09g01750D	447	48784	5.31	0	Cell wall
		BnSBT 1.7e	BnaC07g15930D	760	79976.3	6.25	Y	Cell wall
		BnSBT 1.7f	BnaAnng14520D	760	79760.9	6.29	Y	Cell wall
		BnSBT 1.7g	BnaA02g29970D	688	73373.9	6.23	Y	Cell wall
		BnSBT 1.7h	BnaAnng23240D	561	59141.7	8.17	0	Cell wall
		BnSBT 1.7i	BnaA04g17300D	747	79375.5	5.76	Y	cell membrane
		BnSBT 1.7j	BnaCnng55020D	748	79311	8.4	Y	Cell wall
		BnSBT 1.7k	BnaA09g07440D	751	80061.4	6.61	Y	Cell wall
		BnSBT 1.7l	BnaC09g34570D	417	44653.9	7.53	0	Cell wall
		BnSBT 1.7m	BnaCnng28690D	704	74682.2	6.71	Y	Cell wall
		BnSBT 1.7n	BnaA09g07410D	745	79246.2	5.83	Y	Cell wall
		BnSBT 1.7o	BnaCnng41800D	716	76267.1	6.5	Y	Cell wall
		BnSBT 1.7p	BnaA09g07420D	717	76010.8	5.67	Y	Cell wall
AT1G62340	AtSBT 2.4	BnSBT 2.4a	BnaC04g19550D	833	89323	6.77	0	Cell wall
		BnSBT 2.4b	BnaA03g60380D	831	89123.8	8.47	0	Nucleus
AT4G20430	AtSBT 2.2	BnSBT 2.2a	BnaC01g12150D	858	91905.4	8.63	Y	Cell wall
		BnSBT 2.2b	BnaA01g10620D	858	91985.6	8.51	Y	Cell wall
AT5G44530	AtSBT 2.3	BnSBT 2.3a	BnaAnng10120D	859	92569.5	6.21	Y	Cell wall
		BnSBT 2.3b	BnaC07g18060D	862	92712.6	5.77	Y	Cell wall
AT1G30600	AtSBT 2.1	BnSBT 2.1a	BnaA09g25920D	836	88662.8	8.72	Y	Cell wall
		BnSBT 2.1b	BnaC05g23620D	836	88462.6	8.8	Y	Cell wall
AT4G30020	AtSBT 2.6	BnSBT 2.6a	BnaC07g42280D	817	87650.6	7.37	Y	Cell wall
		BnSBT 2.6b	BnaA03g49910D	817	87671.6	7.7	Y	Cell wall
		BnSBT 2.6c	BnaC01g08350D	818	87659.7	6.99	Y	Cell wall
AT2G19170	AtSBT 2.5	BnSBT 2.5a	BnaC07g02390D	816	87870.2	8.62	Y	Cell wall
		BnSBT 2.5b	BnaA07g36110D	815	87890.1	8.51	Y	Cell wall
		BnSBT 2.5c	BnaA09g52920D	451	48860.7	7.76	Y	Cell wall
		BnSBT 2.5d	BnaAnng33760D	451	48867.7	8.17	Y	Cell wall
AT4G21323	AtSBT 3.1	BnSBT 3.1a	BnaA03g44620D	1313	144767	5.55	0	Cell wall
AT5G19660	AtSBT 6.1	BnSBT 6.1a	BnaC03g09690D	1026	11419	6.21	0	Cell wall
		BnSBT 6.1b	BnaA03g07680D	1021	113688	6.25	0	Cell wall
AT4G20850	AtSBT 6.2	BnSBT 6.2a	BnaA03g44620D	1313	144767	5.55	0	Cell wall
		BnSBT 6.2b	BnaA01g10760D	1320	145618	5.5	0	Cell wall
		BnSBT 6.2c	BnaC01g12340D	1371	151417	5.87	Y	Cell wall
		BnSBT 6.2d	BnaC07g36440D	1219	135637	6.17	Y	Chloroplas
