# Supplementary material for: Comprehensive Analyses of Serine Protease-like Protease (SBT) in Regulating Yield Characters in Rapeseed (Brassica napus L.)
Source: Plants (Basel). 2026 Apr 25;15(9):1318. doi: 10.3390/plants15091318 (PMC13164763; doi:10.3390/plants15091318)
Supplement: Supplementary file 1 [file plants-15-01318-s001.zip › Table S4.xlsx]

## Sheet: Sheet1
Table S4. SBT orthologous gene pairs in Brassica napus
Gene ID	Chromosome	Start Position	End Position	Gene ID	Chromosome	Start Position	End Position
BnSBT 3.14b	A01	5695652	5698962	BnSBT 3.13c	A03	22746205	22749436
BnSBT 6.2b	A01	5361866	5370956	BnSBT 6.2a	A03	22641748	22650645
BnSBT 1.4b	A01	20485424	20487952	BnSBT 1.4c	A05	18792849	18793675
BnSBT 2.2b	A01	5299629	5303256	BnSBT 2.2a	C01	7644555	7648249
BnSBT 6.2b	A01	5361866	5370956	BnSBT 6.2c	C01	7802406	7811711
BnSBT 3.14b	A01	5695652	5698962	BnSBT 3.14a	C01	8273615	8276726
BnSBT 1.4b	A01	20485424	20487952	BnSBT 1.4a	C01	36397726	36400283
BnSBT 1.4b	A01	20485424	20487952	BnSBT 1.4e	C05	3607171	3609497
BnSBT 6.2b	A01	5361866	5370956	BnSBT 6.2d	C07	38539052	38547422
BnSBT 3.14b	A01	5695652	5698962	BnSBT 3.13d	C07	38705066	38713015
BnSBT 2.2b	A01	5299629	5303256	BnSBT 2.3b	C07	24659147	24662852
BnSBT 4.13f	A02	3438900	3442147	BnSBT 4.13e	A10	10127206	10130291
BnSBT 4.13f	A02	3438900	3442147	BnSBT 4.13g	C02	5817004	5820215
BnSBT 4.8a	A02	3506156	3509823	BnSBT 4.8b	C02	5980428	5983907
BnSBT 4.8j	A02	3518631	3526410	BnSBT 4.8d	C02	6012305	6015171
BnSBT 4.8m	A02	3528318	3531247	BnSBT 4.8k	C02	6026782	6033031
BnSBT 3.9a	A02	14364816	14367894	BnSBT 3.6c	C02	28713635	28716799
BnSBT 5.4b	A02	20068494	20071838	BnSBT 5.4a	C02	35917970	35921353
BnSBT 4.13f	A02	3438900	3442147	BnSBT 4.13d	C09	37823600	37826608
BnSBT 1.5b	A02	16101963	16104497	BnSBT 1.5d	A05	18682727	18685211
BnSBT 4.13b	A03	4303030	4307599	BnSBT 4.13e	A10	10127206	10130291
BnSBT 4.13b	A03	4303030	4307599	BnSBT 4.13a	A10	1554619	1558216
BnSBT 3.13b	A03	22761126	22765287	BnSBT 3.14a	C01	8273615	8276726
BnSBT 6.2a	A03	22641748	22650645	BnSBT 6.2c	C01	7802406	7811711
BnSBT 2.6b	A03	25832690	25836495	BnSBT 2.6c	C01	4565923	4569808
BnSBT 6.1b	A03	3413733	3418228	BnSBT 6.1a	C03	4665848	4670253
BnSBT 4.13b	A03	4303030	4307599	BnSBT 4.13c	C03	5889031	5892218
BnSBT 4.11b	A03	4308347	4311737	BnSBT 4.11a	C03	5893664	5897107
BnSBT 1.5b	A03	16101963	16104497	BnSBT 1.5a	C03	23521970	23523409
BnSBT 1.5b	A03	16101963	16104497	BnSBT 1.5c	C05	37886859	37889171
BnSBT 6.2a	A03	22641748	22650645	BnSBT 6.2d	C07	38539052	38547422
BnSBT 3.13c	A03	22746205	22749436	BnSBT 3.13d	C07	38705066	38713015
BnSBT 3.18c	A03	24666942	24671881	BnSBT 3.18a	C07	40703420	40706529
BnSBT 2.6b	A03	25832690	25836495	BnSBT 2.6a	C07	41792163	41796419
BnSBT 1.6b	A03	27772938	27775498	BnSBT 1.6a	C07	43459847	43462150
BnSBT 4.13b	A03	4303030	4307599	BnSBT 4.13d	C09	37823600	37826608
BnSBT 3.12a	A03	1686388	1689592	BnSBT 3.12c	C01	8107809	8112837
BnSBT 2.4b	A03	4931035	4937688	BnSBT 2.4a	C04	20170364	20174779
BnSBT 3.12a	A03	1686388	1689592	BnSBT 3.12b	C07	38642451	38646115
BnSBT 3.16a	A03	1696869	1700308	BnSBT 3.16b	C07	38634415	38637827
BnSBT 1.4c	A05	18792849	18793675	BnSBT 1.4a	C01	36397726	36400283
BnSBT 1.5d	A05	18682727	18685211	BnSBT 1.5a	C03	23521970	23523409
BnSBT 1.5d	A05	18682727	18685211	BnSBT 1.5c	C05	37886859	37889171
BnSBT 1.4c	A05	18792849	18793675	BnSBT 1.4e	C05	3607171	3609497
BnSBT 4.4b	A06	10150287	10152986	BnSBT 4.13e	A10	10127206	10130291
BnSBT 4.2c	A06	23084952	23090786	BnSBT 4.2d	C07	27423786	27426621
BnSBT 5.1b	A07	10702938	10707181	BnSBT 5.2c	C05	9491196	9495537
BnSBT 1.8b	A07	4693550	4696359	BnSBT 1.8a	C07	6265032	6267741
BnSBT 3.16c	A07	19014017	19017204	BnSBT 3.17a	Ann	16813407	16816540
BnSBT 2.5b	A07	121614	130515	BnSBT 2.5a	C07	3081343	3086093
BnSBT 1.7n	A09	3662812	3665088	BnSBT 1.7f	Ann	15659599	15662210
BnSBT 3.5	A09	16789301	16792498	BnSBT 3.6c	C02	28713635	28716799
BnSBT 2.1a	A09	19086354	19090108	BnSBT 2.1b	C05	17668875	17672546
BnSBT 1.7n	A09	3662812	3665088	BnSBT 1.7e	C07	21914454	21917007
BnSBT 3.8a	A09	15232183	15235363	BnSBT 3.8b	C09	22840450	22843634
BnSBT 5.6a	A09	10884713	10891119	BnSBT 5.6b	C09	15455578	15461357
BnSBT 4.13e	A10	10127206	10130291	BnSBT 4.13g	C02	5817004	5820215
BnSBT 4.13e	A10	10127206	10130291	BnSBT 4.13c	C03	5889031	5892218
BnSBT 1.1b	A10	95382	97942	BnSBT 1.1a	C05	123381	127023
BnSBT 1.2b	A10	1227837	1230173	BnSBT 1.2a	C05	1083082	1085415
BnSBT 4.3b	A10	10108790	10111836	BnSBT 4.3a	C09	37792073	37795273
BnSBT 4.13e	A10	10127206	10130291	BnSBT 4.13d	C09	37823600	37826608
BnSBT 1.3b	A10	6296762	6299266	BnSBT 1.3a	C09	30227723	30230050
BnSBT 4.13a	A10	1554619	1558216	BnSBT 4.13c	C03	5889031	5892218
BnSBT 4.2b	Ann	11304291	11307171	BnSBT 4.2a	C01	16116285	16119361
BnSBT 4.15b	Ann	556627	559829	BnSBT 4.15a	C02	1398123	1401301
BnSBT 5.2b	Ann	15693512	15698830	BnSBT 5.2c	C05	9491196	9495537
BnSBT 2.3a	Ann	10835676	10839204	BnSBT 2.3b	C07	24659147	24662852
BnSBT 1.7f	Ann	15659599	15662210	BnSBT 1.7e	C07	21914454	21917007
BnSBT 1.7b	Ann	19953001	19959210	BnSBT 1.7d	C09	970228	972580
BnSBT 1.4a	Ann	36397726	36400283	BnSBT 1.4e	C05	3607171	3609497
BnSBT 6.2c	C01	7802406	7811711	BnSBT 6.2d	C07	38539052	38547422
BnSBT 3.12c	C01	8107809	8112837	BnSBT 3.12b	C07	38642451	38646115
BnSBT 3.14a	C01	8273615	8276726	BnSBT 3.13d	C07	38705066	38713015
BnSBT 2.6c	C01	4565923	4569808	BnSBT 2.6a	C07	41792163	41796419
BnSBT 4.13g	C02	5817004	5820215	BnSBT 4.13d	C09	37823600	37826608
BnSBT 1.5a	C03	23521970	23523409	BnSBT 1.5c	C05	37886859	37889171
BnSBT 4.13c	C03	5889031	5892218	BnSBT 4.13d	C09	37823600	37826608
