# Supplementary material for: Comprehensive Analyses of Serine Protease-like Protease (SBT) in Regulating Yield Characters in Rapeseed (Brassica napus L.)
Source: Plants (Basel). 2026 Apr 25;15(9):1318. doi: 10.3390/plants15091318 (PMC13164763; doi:10.3390/plants15091318)
Supplement: Supplementary file 1 [file plants-15-01318-s001.zip › Table S5.xlsx]

## Sheet: Sheet1
Table S5. SBT orthologous gene pairs in A. thaliana compared with B. rapa、B. oleracea and Brassica napus
Species	Start	End	Species	Start	End
At1	310316	313130	BnC5	123381	127023
At1	310316	313130	BnA10	95382	97942
At1	1061457	1063784	BnC5	1083082	1085415
At1	1061457	1063784	BnA10	1227837	1230173
At1	6987332	6990361	BnC5	9491196	9495537
At1	6987332	6990361	BnA7	10702938	10707181
At1	10841142	10845050	BnC5	17668875	17672546
At1	10841142	10845050	BnA9	19086354	19090108
At1	11937596	11940978	BnA9	16789301	16792498
At1	11948721	11951982	BnA9	16749842	16756517
At1	23051002	23055672	BnC4	20170364	20174779
At1	24665629	24668783	BnCnn	16817863	16821132
At1	24665629	24668783	BnA7	19014017	19017204
At1	24670536	24673661	BnCnn	16813407	16816540
At2	1401268	1407745	BnC3	29592470	29599012
At2	2269515	2272229	BnC7	6265032	6267741
At2	2269515	2272229	BnA7	4693550	4696359
At2	8314005	8318596	BnA7	121614	130515
At2	8314005	8318596	BnC7	3081343	3086093
At3	4658198	4660784	BnC1	36397726	36400283
At3	4658198	4660784	BnA1	20485424	20487952
At3	4741473	4744117	BnC5	37886859	37889171
At3	4741473	4744117	BnA3	16101963	16104497
At3	17256338	17259442	BnA6	10150287	10152986
At4	93923	97454	BnCnn	2179184	2182399
At4	6499794	6502866	BnA2	14364816	14367894
At4	6499794	6502866	BnC2	28730710	28733723
At4	6512515	6515743	BnC2	28713635	28716799
At4	8581373	8584122	BnC1	16116285	16119361
At4	8581373	8584122	BnAnn	11304291	11307171
At4	11017656	11021280	BnA1	5299629	5303256
At4	11017656	11021280	BnC1	7644555	7648249
At4	11492248	11495500	BnA3	22761126	22765287
At4	11492248	11495500	BnC1	8273615	8276726
At4	11501198	11504678	BnA1	5695652	5698962
At4	11501198	11504678	BnC7	38723002	38727265
At4	13320408	13323461	BnA3	24666942	24671881
At4	13320408	13323461	BnC7	40703420	40706529
At4	14677285	14681956	BnA3	25832690	25836495
At4	14677285	14681956	BnC7	41792163	41796419
At4	16656691	16659339	BnA3	27772938	27775498
At4	16656691	16659339	BnC7	43459847	43462150
At5	918738	921874	BnC2	1398123	1401301
At5	918738	921874	BnAnn	556627	559829
At5	3849283	3852417	BnC2	2087107	2090201
At5	6642004	6646530	BnC3	4665848	4670253
At5	6642004	6646530	BnA3	3413733	3418228
At5	17937689	17941292	BnAnn	10835676	10839204
At5	17937689	17941292	BnC7	24659147	24662852
At5	18507489	18511616	BnA9	10884713	10891119
At5	18513431	18518868	BnC9	15455578	15461357
At5	21020207	21022781	BnC9	30227723	30230050
At5	21020207	21022781	BnA10	6296762	6299266
At5	23751956	23754773	BnA2	3506156	3509823
At5	23755775	23758684	BnC2	6012305	6015171
At5	23759003	23762059	BnA10	1554619	1558216
At5	23851905	23855275	BnA2	3438900	3442147
At5	23864730	23868052	BnA2	3438900	3442147
At5	23864730	23868052	BnA10	10127206	10130291
At5	23864730	23868052	BnC2	5817004	5820215
At5	23870147	23873691	BnA3	4308347	4311737
At5	23885855	23888673	BnA10	10108790	10111836
At5	24096815	24100557	BnA2	3236266	3239336
At5	26871891	26874579	BnC7	21914454	21917007
BoC5	28811402	28813714	At3	4741473	4744117
BoC5	28811402	28813714	BnA5	18682727	18685211
BoC5	28811402	28813714	BnC5	37886859	37889171
BoC5	28811402	28813714	BnC3	23523553	23524582
BoC2	1207633	1210807	At5	918738	921874
BoC2	1207633	1210807	BnC2	1398123	1401301
BoC2	1207633	1210807	BnAnn	556627	559829
BoC1	34800167	34802494	At3	4658198	4660784
BoC1	34800167	34802494	BoC5	29039711	29042037
BoC1	34800167	34802494	BnC1	36397726	36400283
BoC1	34800167	34802494	BnA1	20485424	20487952
BoC1	34800167	34802494	BnA5	18792849	18793675
BoC7	27310921	27314293	At5	17937689	17941292
BoC7	27310921	27314293	BnAnn	10835676	10839204
BoC7	27310921	27314293	BnC7	24659147	24662852
BoC2	42117238	42119520	At5	26871891	26874579
BoC2	7599106	7602166	At5	24096815	24100557
BoC2	7599106	7602166	BnA2	3236266	3239336
BoC9	38863	41655	At4	93923	97454
BoC9	38863	41655	BnCnn	2179184	2182399
BoC6	9077857	9080814	BnCnn	16817863	16821132
BoC6	9077857	9080814	BnA7	19014017	19017204
BoC2	33851197	33854568	BnC2	35917970	35921353
BoC2	33851197	33854568	BnA2	20068494	20071838
BoC2	35751415	35753604	BnA2	19742049	19744232
BoC2	8085132	8088340	At5	23864730	23868052
BoC2	8085132	8088340	BnA2	3438900	3442147
BoC2	8085132	8088340	BnC2	5817004	5820215
BoC2	8338807	8342886	BnA2	3506156	3509823
BoC2	8338807	8342886	BnC2	5980428	5983907
BoC2	8375708	8378577	BnA2	3515664	3518527
BoC2	8382923	8386048	BnA2	3518631	3526410
BoC2	8382923	8386048	BnC2	6026782	6033031
BoC2	8410580	8413409	At5	23755775	23758684
BoC7	4702627	4705052	At2	2269515	2272229
BoC7	4702627	4705052	BnC7	6265032	6267741
BoC7	4702627	4705052	BnA7	4693550	4696359
BoC9	26950440	26953448	At5	23851905	23855275
BoC9	26950440	26953448	At5	23864730	23868052
BoC9	26950440	26953448	BnA10	10127206	10130291
BoC9	26950440	26953448	BnC9	37823600	37826608
BoC9	26917299	26921064	At5	23885855	23888673
BoC9	26917299	26921064	BnA10	10108790	10111836
BoC9	26917299	26921064	BnC9	37792073	37795273
BoC9	27097286	27098622	BnC9	38006168	38007504
BoC9	4866664	4873835	BnA9	3662812	3665088
BoC9	4880970	4883230	BnA9	3667958	3670234
BoC1	4582850	4586488	BnA3	25832690	25836495
BoC1	4582850	4586488	BnC1	4565923	4569808
BoC5	9521562	9527348	At1	11937596	11940978
BoC5	9521562	9527348	BnA9	16789301	16792498
BoC7	8508451	8511858	At2	8314005	8318596
BoC7	8508451	8511858	BnA7	121614	130515
BoC7	8508451	8511858	BnC7	3081343	3086093
BoC7	42059994	42063427	At4	11501198	11504678
BoC7	42059994	42063427	BnA3	22761126	22765287
BoC7	42059994	42063427	BnC7	38723002	38727265
BoC7	42046736	42050233	BnA3	22746205	22749436
BoC7	42046736	42050233	BnC7	38705066	38713015
BoC7	41868333	41877085	BnA3	22641748	22650645
BoC7	41868333	41877085	BnC7	38539052	38547422
BoC3	5455182	5458638	BnC3	5893664	5897107
BoC3	5455182	5458638	BnA3	4308347	4311737
BoC4	30338569	30344499	BnAnn	15693512	15698830
BoC4	30338569	30344499	BnC4	39865074	39871190
BoC5	15618559	15621614	At1	6990794	6993891
BoC5	15618559	15621614	BnC5	9491196	9495537
BoC1	7400016	7403494	At4	11017656	11021280
BoC1	7400016	7403494	BnA1	5299629	5303256
BoC1	7400016	7403494	BnC1	7644555	7648249
BoC1	7502436	7511105	BnA3	22641748	22650645
BoC1	7502436	7511105	BnA1	5361866	5370956
BoC1	7502436	7511105	BnC1	7802406	7811711
BoC1	7502436	7511105	BnC7	38539052	38547422
BoC1	8057578	8060436	BnA1	5695652	5698962
BoC1	8057578	8060436	BnC1	8273615	8276726
BoC1	8057578	8060436	BnC7	38705066	38713015
BoC9	18211321	18213648	At5	21020207	21022781
BoC9	18211321	18213648	BnC9	30227723	30230050
BoC9	18211321	18213648	BnA10	6296762	6299266
BoC9	7445485	7451030	At5	18507489	18511616
BoC9	7445485	7451030	BnC9	15455578	15461357
BoC9	7445485	7451030	BnA9	10884713	10891119
BoC9	1773475	1775760	BnC9	589748	592033
BoC7	45410410	45413779	At4	14677285	14681956
BoC7	45410410	45413779	BnA3	25832690	25836495
BoC7	45410410	45413779	BnC7	41792163	41796419
BoC3	4098157	4102442	At5	6642004	6646530
BoC3	4098157	4102442	BnC3	4665848	4670253
BoC3	4098157	4102442	BnA3	3413733	3418228
BoC3	21490667	21491998	BnA5	18682727	18685211
BoC3	21490667	21491998	BnC3	23521970	23523409
BoC3	21490667	21491998	BnA3	16101963	16104497
BoC3	21492022	21492936	BoC5	28811402	28813714
BoC3	21492022	21492936	BnC3	23523553	23524582
BoC5	29039711	29042037	BnC5	3607171	3609497
BoC5	29039711	29042037	BnC1	36397726	36400283
BoC5	29039711	29042037	BnA5	18792849	18793675
BoC5	1036216	1038549	At1	1061457	1063784
BoC5	1036216	1038549	BnC5	1083082	1085415
BoC5	1036216	1038549	BnA10	1227837	1230173
BoC7	44167992	44171091	At4	13320408	13323461
BoC7	44167992	44171091	BnA3	24666942	24671881
BoC7	44167992	44171091	BnC7	40703420	40706529
BoC3	26622288	26637619	At2	1401268	1407745
BoC3	26622288	26637619	BnC3	29592470	29599012
BrA1	3708244	3711502	BoC1	4582850	4586488
BrA1	3708244	3711502	BnA3	25832690	25836495
BrA1	3708244	3711502	BnC1	4565923	4569808
BrA1	5994983	5998412	At4	11017656	11021280
BrA1	5994983	5998412	BoC1	7400016	7403494
BrA1	5994983	5998412	BnA1	5299629	5303256
BrA1	5994983	5998412	BnC1	7644555	7648249
BrA1	6053355	6062091	BoC7	41868333	41877085
BrA1	6053355	6062091	BoC1	7502436	7511105
BrA1	6053355	6062091	BnA3	22641748	22650645
BrA1	6053355	6062091	BnA1	5361866	5370956
BrA1	6053355	6062091	BnC1	7802406	7811711
BrA1	6394747	6398001	At4	11501198	11504678
BrA1	6394747	6398001	BoC1	8057578	8060436
BrA1	6394747	6398001	BnA1	5695652	5698962
BrA1	6394747	6398001	BnC1	8273615	8276726
BrA1	10431950	10434779	BnA1	9527362	9529993
BrA1	11860228	11863135	At4	8581373	8584122
BrA1	11860228	11863135	BnC1	16116285	16119361
BrA1	11860228	11863135	BnAnn	11304291	11307171
BrA1	25536820	25539147	BoC1	34800167	34802494
BrA1	25536820	25539147	BrA5	23830750	23833080
BrA1	25536820	25539147	BnC1	36397726	36400283
BrA1	25536820	25539147	BnA1	20485424	20487952
BrA2	528653	531834	At5	918738	921874
BrA2	528653	531834	BoC2	1207633	1210807
BrA2	528653	531834	BnC2	1398123	1401301
BrA2	528653	531834	BnAnn	556627	559829
BrA2	2040925	2043994	At5	3849283	3852417
BrA2	2040925	2043994	BnC2	2087107	2090201
BrA2	5208009	5210760	At5	24096815	24100557
BrA2	5208009	5210760	BoC2	7599106	7602166
BrA2	5208009	5210760	BnA2	3236266	3239336
BrA2	5452091	5458642	BoC2	8085132	8088340
BrA2	5452091	5458642	BnA2	3438900	3442147
BrA2	5452091	5458642	BnC2	5817004	5820215
BrA2	5524628	5527680	BoC2	8338807	8342886
BrA2	5528112	5535352	BoC2	8375708	8378577
BrA2	5528112	5535352	BnA2	3511041	3513911
BrA2	5528112	5535352	BnC2	6012305	6015171
BrA2	5539450	5542592	BoC2	8382923	8386048
BrA2	5539450	5542592	BnA2	3518631	3526410
BrA2	5539450	5542592	BnC2	6026782	6033031
BrA2	5544500	5547339	BnA2	3528318	3531247
BrA2	5544500	5547339	BnC2	6047889	6050717
BrA2	17956927	17960075	At4	6495955	6499010
BrA2	17956927	17960075	BnC2	28713635	28716799
BrA2	17965366	17968445	BnA2	14364816	14367894
BrA2	17965366	17968445	BnC2	28730710	28733723
BrA2	23753674	23757005	BoC2	33851197	33854568
BrA2	23753674	23757005	BnC2	35917970	35921353
BrA2	23753674	23757005	BnA2	20068494	20071838
BrA2	25012398	25014581	BoC2	35751415	35753604
BrA2	25012398	25014581	BnA2	19742049	19744232
BrA3	3866073	3871073	BoC3	4002608	4007616
BrA3	3938435	3942647	At5	6642004	6646530
BrA3	3938435	3942647	BoC3	4098157	4102442
BrA3	3938435	3942647	BnC3	4665848	4670253
BrA3	3938435	3942647	BnA3	3413733	3418228
BrA3	4960445	4963599	BrA10	12958263	12961345
BrA3	4960445	4963599	BnC9	37823600	37826608
BrA3	4960445	4963599	BnC3	5889031	5892218
BrA3	4960445	4963599	BnA3	4303030	4307599
BrA3	4964353	4967755	At5	23870147	23873691
BrA3	4964353	4967755	BoC3	5455182	5458638
BrA3	4964353	4967755	BnC3	5893664	5897107
BrA3	4964353	4967755	BnA3	4308347	4311737
BrA3	8386210	8389435	BnA3	7280350	7283267
BrA3	17924431	17926680	At3	4741473	4744117
BrA3	17924431	17926680	BoC3	21490667	21491998
BrA3	17924431	17926680	BnA5	18682727	18685211
BrA3	17924431	17926680	BnC5	37886859	37889171
BrA3	17924431	17926680	BnC3	23521970	23523409
BrA3	17924431	17926680	BnA3	16101963	16104497
BrA3	20893439	20899274	At2	1401268	1407745
BrA3	20893439	20899274	BoC3	26622288	26637619
BrA3	20893439	20899274	BnC3	29592470	29599012
BrA3	25173316	25182071	BoC7	41868333	41877085
BrA3	25173316	25182071	BnA3	22641748	22650645
BrA3	25173316	25182071	BnA1	5361866	5370956
BrA3	25173316	25182071	BnC7	38539052	38547422
BrA3	25265991	25271499	At4	11340362	11341877
BrA3	25265991	25271499	BnA3	1696869	1700308
BrA3	25274957	25278012	BnA3	1686388	1689592
BrA3	25274957	25278012	BnC7	38642451	38646115
BrA3	25342187	25345961	BoC7	42046736	42050233
BrA3	25342187	25345961	BnA3	22746205	22749436
BrA3	25342187	25345961	BnC7	38705066	38713015
BrA3	25359665	25363211	At4	11492248	11495500
BrA3	27511355	27515077	At4	13320408	13323461
BrA3	27511355	27515077	BoC7	44167992	44171091
BrA3	27511355	27515077	BnA3	24666942	24671881
BrA3	27511355	27515077	BnC7	40703420	40706529
BrA3	28910376	28914500	At4	14677285	14681956
BrA3	28910376	28914500	BoC7	45410410	45413779
BrA3	28910376	28914500	BnA3	25832690	25836495
BrA3	28910376	28914500	BnC7	41792163	41796419
BrA3	31356242	31358428	At4	16656691	16659339
BrA3	31356242	31358428	BnA3	27772938	27775498
BrA3	31356242	31358428	BnC7	43459847	43462150
BrA3	36192494	36194736	At1	23051002	23055672
BrA3	36192494	36194736	BnC4	20170364	20174779
BrA3	36192494	36194736	BnA3	4931035	4937688
BrA4	14731317	14734712	BoC4	30338569	30344499
BrA4	14731317	14734712	BnAnn	15693512	15698830
BrA4	14731317	14734712	BnC4	39865074	39871190
BrA4	16079280	16081553	BnA4	14092365	14094847
BrA5	23702107	23704419	BoC5	28811402	28813714
BrA5	23702107	23704419	BnA5	18682727	18685211
BrA5	23702107	23704419	BnC5	37886859	37889171
BrA5	23702107	23704419	BnA3	16101963	16104497
BrA5	23830750	23833080	At3	4658198	4660784
BrA5	23830750	23833080	BoC1	34800167	34802494
BrA5	23830750	23833080	BoC5	29039711	29042037
BrA5	23830750	23833080	BnC5	3607171	3609497
BrA5	23830750	23833080	BnC1	36397726	36400283
BrA5	23830750	23833080	BnA1	20485424	20487952
BrA5	23830750	23833080	BnA5	18792849	18793675
BrA6	8517085	8520138	At1	6987332	6990361
BrA6	8517085	8520138	BoC5	15618559	15621614
BrA6	8517085	8520138	BnC5	9491196	9495537
BrA6	11517020	11520234	At3	17251011	17254113
BrA6	11517020	11520234	BnA6	10150287	10152986
BrA6	26929138	26931921	BnA6	23084952	23090786
BrA6	26929138	26931921	BnC7	27423786	27426621
BrA6	28145072	28148389	At5	17937689	17941292
BrA6	28145072	28148389	BoC7	27310921	27314293
BrA6	28145072	28148389	BnAnn	10835676	10839204
BrA6	28145072	28148389	BnC7	24659147	24662852
BrA7	1211464	1214845	BoC7	8508451	8511858
BrA7	1211464	1214845	BrA9	6921704	6924922
BrA7	1211464	1214845	BnA7	121614	130515
BrA7	1211464	1214845	BnC7	3081343	3086093
BrA7	7331667	7334119	At2	2269515	2272229
BrA7	7331667	7334119	BoC7	4702627	4705052
BrA7	7331667	7334119	BnC7	6265032	6267741
BrA7	7331667	7334119	BnA7	4693550	4696359
BrA7	14114718	14118964	At1	6987332	6990361
BrA7	14114718	14118964	BnA7	10702938	10707181
BrA7	14528289	14530457	At5	26871891	26874579
BrA7	14528289	14530457	BnAnn	15659599	15662210
BrA7	14528289	14530457	BnC7	21914454	21917007
BrA7	23154105	23157062	BoC6	9077857	9080814
BrA7	23154105	23157062	BnA7	19014017	19017204
BrA7	23159066	23162199	At1	24670536	24673661
