# Supplementary material for: Comprehensive Analyses of Serine Protease-like Protease (SBT) in Regulating Yield Characters in Rapeseed (Brassica napus L.)
Source: Plants (Basel). 2026 Apr 25;15(9):1318. doi: 10.3390/plants15091318 (PMC13164763; doi:10.3390/plants15091318)
Supplement: Supplementary file 1 [file plants-15-01318-s001.zip › Table S6.xlsx]

## Sheet: Sheet1
Table S6. Cis-elements in the promoter regions of BnSBTs
Gene	MBS	DRE core	ARE	TC-rich repeats	LTR	WUN-motif	MYC	as-1	WRE3	STRE	CAT-box	MSA-like	HD-Zip 1	GCN4_motif	A-box	O2-site	CCGTCC motif	CCGTCC-box	AAGAA-motif	ABRE	TCA-element	CGTCA-motif	TGACG-motif	TGA-element	AuxRR-core	GARE-motif	P-box	ERE	G-box	Box 4	GATA-motif	ACE	AE-box	MRE	I-box	TCT-motif	GT1-motif	LAMP-element	TCCC-motif
BnSBT1.7k	0	0	1	0	1	1	2	1	1	1	0	0	0	0	0	0	0	0	1	0	1	1	1	1	0	0	2	0	0	1	1	0	0	0	0	0	0	0	0
BnSBT1.7j	0	1	4	1	0	1	2	1	0	0	0	0	0	0	0	0	0	0	0	0	0	1	1	0	0	0	1	0	0	3	0	0	1	1	1	2	2	0	0
BnSBT1.7n	0	0	6	0	1	0	4	0	1	0	0	0	0	0	0	1	0	0	1	0	0	0	0	0	0	0	0	0	1	1	0	0	0	3	0	1	2	0	0
BnSBT1.7a	0	0	4	0	1	0	1	1	0	0	1	0	0	0	0	0	0	0	0	1	1	1	1	1	1	0	0	1	1	2	1	0	0	0	0	1	2	0	1
BnSBT1.7p	0	0	1	1	0	0	1	2	0	1	0	0	0	1	0	0	0	0	1	5	1	2	2	0	0	0	1	5	2	3	0	0	0	0	0	0	0	0	1
BnSBT1.7o	0	0	3	3	0	0	5	2	0	0	0	0	0	1	0	1	0	0	2	1	0	2	2	0	0	0	0	2	1	0	1	0	0	0	0	0	0	0	0
BnSBT1.7m	0	0	3	0	0	5	1	1	0	0	0	0	0	1	0	0	0	0	1	0	0	1	1	0	0	0	0	4	0	9	0	0	0	0	1	2	6	2	0
BnSBT1.7l	0	0	0	0	1	4	4	1	0	2	0	0	0	0	0	1	0	0	1	2	0	1	1	1	0	0	0	1	2	2	1	0	0	0	1	0	2	2	0
BnSBT1.7d	1	1	2	2	0	1	2	4	0	0	0	0	0	0	1	0	1	1	1	3	1	4	4	0	0	0	0	0	2	1	0	0	1	0	0	2	0	0	0
BnSBT1.7c	1	0	3	0	0	0	1	2	0	1	0	0	0	1	1	0	1	1	0	4	1	2	2	0	0	0	1	0	3	1	0	0	0	0	0	1	3	0	0
BnSBT1.7b	1	0	3	1	0	1	2	0	0	0	0	0	0	1	0	0	0	0	3	3	1	0	0	0	0	0	0	0	3	1	0	0	0	0	0	2	0	0	0
BnSBT1.7i	1	1	0	1	0	1	2	2	0	2	1	0	0	0	0	0	0	0	0	0	2	2	2	0	0	0	0	9	0	2	0	0	0	1	0	0	0	1	1
BnSBT1.7g	0	0	3	1	2	0	5	1	0	2	0	0	0	0	0	0	0	0	2	3	0	1	1	0	0	0	0	1	4	3	0	0	0	0	2	1	2	0	0
BnSBT1.7h	0	0	3	0	0	0	7	0	0	0	0	0	0	0	0	1	0	0	3	3	1	0	0	0	0	0	2	0	3	2	0	0	2	0	0	3	3	0	1
BnSBT1.7e	0	0	5	1	1	1	2	1	1	1	0	0	0	1	0	0	0	0	3	1	2	1	1	1	0	0	0	4	0	3	0	0	0	0	1	2	0	0	0
BnSBT1.7f	1	0	6	0	1	1	2	2	0	1	1	0	0	0	1	1	1	1	3	2	0	2	2	1	0	0	0	0	2	4	0	2	0	0	0	3	2	0	0
BnSBT1.8b	1	0	1	0	1	0	3	1	0	0	0	1	0	0	1	0	1	1	0	4	0	1	1	0	1	0	0	4	5	1	2	0	1	0	1	1	1	1	0
BnSBT1.8a	1	2	2	0	1	0	1	2	1	2	2	1	0	0	0	1	0	0	2	2	1	2	2	0	0	1	0	1	6	2	2	0	0	1	0	0	2	0	1
BnSBT1.4b	2	0	0	0	0	0	6	7	0	0	3	0	0	0	1	1	1	1	1	2	0	7	7	1	0	0	0	0	3	2	1	0	1	0	0	0	0	0	0
BnSBT1.4a	2	0	0	0	0	1	5	7	0	1	1	0	0	0	1	2	1	1	2	4	1	7	7	4	0	0	2	0	4	0	1	0	1	0	0	1	0	0	0
BnSBT1.4d	0	1	2	0	0	0	2	5	1	0	2	1	0	0	1	1	1	1	0	6	0	5	5	1	0	0	0	0	8	0	0	0	0	2	0	1	1	1	0
BnSBT1.4c	0	0	3	0	0	0	1	5	1	0	1	0	0	0	0	0	0	0	0	2	0	5	5	0	0	0	0	0	4	0	0	0	0	2	0	0	2	1	0
BnSBT1.4e	0	0	3	0	0	0	3	3	1	0	1	0	0	0	0	0	0	0	0	2	0	3	3	1	0	0	0	0	2	0	0	0	0	1	0	0	1	2	0
BnSBT1.3b	1	0	1	3	0	0	4	1	1	1	0	0	0	0	0	0	0	0	0	0	0	1	1	2	0	0	0	1	0	3	0	0	0	1	0	2	3	0	0
BnSBT1.3a	3	2	4	1	0	0	8	0	0	0	0	0	0	0	0	0	0	0	1	0	1	0	0	1	0	0	1	1	0	3	0	0	2	0	1	1	1	0	0
BnSBT1.6b	0	0	2	0	0	0	5	0	0	1	0	0	0	1	0	0	0	0	1	2	0	0	0	1	0	0	0	0	1	5	0	0	0	0	0	0	2	0	0
BnSBT1.6a	0	0	2	1	0	2	5	0	0	1	0	0	0	1	0	0	0	0	0	1	0	0	0	1	0	0	0	0	0	4	0	0	0	0	0	0	1	0	0
BnSBT1.5d	0	0	4	1	1	1	4	2	2	1	0	0	0	0	0	0	0	0	1	3	1	2	2	1	0	0	0	2	2	1	0	0	1	0	0	2	0	0	1
BnSBT1.5c	1	0	3	1	1	0	4	4	1	1	0	0	0	0	0	0	0	0	0	3	0	4	4	1	0	0	0	0	3	1	2	0	0	0	0	2	0	0	0
BnSBT1.5e	1	0	0	1	1	0	3	2	0	0	0	0	1	0	0	1	0	0	0	5	0	2	2	0	0	0	0	2	5	3	1	1	1	0	1	1	3	0	0
BnSBT1.5b	1	2	2	1	0	0	2	5	0	3	0	0	0	0	0	1	0	0	1	8	2	5	5	0	0	0	1	1	8	4	3	0	0	1	1	2	0	0	0
BnSBT1.5a	0	2	1	0	1	0	1	8	1	2	0	0	0	0	0	2	0	0	0	9	0	8	8	2	0	0	0	0	8	2	1	1	0	0	1	1	0	0	0
BnSBT1.1b	0	0	1	1	0	0	1	2	1	3	0	0	0	0	0	1	0	0	1	5	1	2	2	2	0	0	1	0	5	2	0	0	0	0	0	1	2	1	0
BnSBT1.1a	0	0	1	1	0	0	1	2	2	2	0	0	0	0	1	0	1	1	2	5	1	2	2	2	0	0	1	0	5	3	0	0	1	0	0	1	1	1	1
BnSBT1.9	2	0	0	0	0	1	2	2	3	0	0	0	0	0	0	0	0	0	2	2	2	2	2	0	0	0	0	1	0	2	0	1	3	1	0	0	3	0	1
BnSBT1.2b	0	0	6	0	0	2	2	3	0	2	0	0	0	0	0	1	0	0	1	5	2	3	3	0	0	0	0	1	7	2	1	0	0	0	0	2	2	0	0
BnSBT1.2a	0	0	9	1	0	1	4	1	0	1	0	1	0	0	0	1	0	0	2	3	1	1	1	0	0	0	0	1	4	0	1	0	0	0	0	3	1	0	0
BnSBT5.6a	0	0	2	1	1	0	4	1	0	2	2	0	0	0	0	0	0	0	3	2	0	1	1	0	0	0	0	1	2	3	1	0	0	0	0	3	0	0	0
BnSBT5.6b	0	0	1	2	0	0	4	1	0	1	3	0	0	0	0	0	0	0	2	7	0	1	1	0	0	0	0	2	3	2	1	0	0	0	0	3	0	0	0
BnSBT5.3b	1	0	5	1	0	2	0	1	1	1	0	0	0	0	0	0	0	0	1	0	0	1	1	0	0	0	0	1	1	4	0	0	1	0	0	0	2	0	0
BnSBT5.3a	0	0	4	1	0	0	0	2	1	3	0	0	0	0	1	0	1	1	2	3	0	2	2	0	0	1	0	1	3	3	0	0	1	0	0	0	1	0	0
BnSBT5.4d	1	0	3	0	0	1	5	2	0	1	0	0	0	0	0	0	0	0	1	1	0	2	2	0	0	1	2	0	3	0	2	0	0	0	1	1	1	0	0
BnSBT5.4c	0	1	3	0	1	0	1	1	0	0	0	0	0	0	0	0	0	0	1	3	1	1	1	0	0	0	0	4	0	1	3	0	1	0	1	0	1	0	0
BnSBT5.4b	0	0	0	0	0	1	2	0	0	0	0	0	0	0	0	0	0	0	0	5	0	0	0	0	0	0	1	2	0	10	0	0	0	0	0	8	10	0	0
BnSBT5.4a	2	0	1	0	0	1	2	0	0	2	2	0	0	1	1	0	1	1	0	0	0	0	0	0	0	0	1	5	0	12	0	0	0	0	1	1	4	0	0
BnSBT5.1b	1	0	2	0	0	0	3	1	0	1	1	0	0	0	0	0	0	0	2	2	1	1	1	0	0	0	0	1	0	0	0	0	0	0	0	1	1	0	0
BnSBT5.1a	1	0	4	0	1	0	0	2	1	2	0	0	0	0	0	0	0	0	3	3	0	2	2	1	0	0	0	0	1	0	0	0	0	0	1	0	1	0	0
BnSBT5.2c	0	1	1	1	0	3	3	2	0	1	1	0	1	0	0	2	0	0	0	0	0	2	2	0	1	0	1	8	0	4	1	0	0	0	0	0	1	0	0
BnSBT5.2d	3	0	3	1	2	1	2	1	2	0	0	0	0	0	0	0	0	0	1	3	3	1	1	0	0	1	0	2	4	1	1	0	1	1	1	1	0	0	0
BnSBT5.2a	4	0	2	0	0	0	4	1	0	5	0	0	0	0	2	0	2	2	1	2	0	1	1	1	0	0	2	0	3	1	1	0	1	0	1	0	0	0	0
BnSBT5.2b	0	0	2	0	2	0	5	0	0	2	0	0	0	0	0	0	0	0	2	1	0	0	0	0	0	0	0	2	0	1	0	0	2	0	0	0	1	0	0
BnSBT4.15a	1	0	3	1	0	0	1	0	0	1	0	0	0	0	0	0	0	0	5	2	2	0	0	0	0	0	0	3	1	0	1	0	0	0	0	2	1	0	1
BnSBT4.15b	2	1	3	1	1	1	1	1	0	0	0	0	0	0	0	0	0	0	6	2	1	1	1	1	0	0	0	0	1	2	1	0	0	0	0	4	0	0	1
BnSBT4.14	0	0	2	0	1	0	2	1	4	6	2	0	0	1	1	1	1	1	4	0	0	1	1	0	1	0	1	0	1	2	0	0	1	0	0	1	0	0	1
BnSBT4.3b	0	0	6	1	4	0	0	2	0	1	0	0	0	0	0	0	0	0	0	2	0	2	2	0	0	0	0	4	0	0	0	0	0	1	0	1	0	0	0
BnSBT4.3a	1	0	2	0	0	0	4	4	0	1	2	0	0	0	0	0	0	0	2	1	0	4	4	1	0	1	0	0	0	1	1	0	1	1	0	1	1	1	0
BnSBT4.2e	0	0	3	2	3	0	5	4	0	0	1	0	0	0	0	0	0	0	1	2	0	4	4	0	0	0	0	1	1	2	0	0	0	0	0	2	3	0	0
BnSBT4.2d	0	0	1	2	0	0	1	2	0	0	1	0	0	0	0	0	0	0	0	0	0	2	2	0	0	0	0	0	0	1	0	0	0	0	0	2	0	0	0
BnSBT4.2c	2	0	4	0	0	0	3	2	0	2	0	0	0	0	1	1	1	1	4	1	0	2	2	0	0	0	0	1	1	1	1	0	0	0	0	5	4	0	0
BnSBT4.2a	0	0	2	2	0	0	2	0	1	1	1	0	0	0	0	0	0	0	2	0	1	0	0	0	0	0	1	2	0	4	0	0	0	0	1	1	0	0	0
BnSBT4.2b	4	0	1	1	0	0	0	2	0	4	1	0	0	2	0	0	0	0	0	1	2	2	2	0	0	1	1	4	1	8	1	1	3	1	0	0	1	0	0
BnSBT4.4b	1	0	2	0	0	0	1	3	2	4	3	0	0	0	2	0	2	2	0	0	0	3	3	1	2	0	0	0	0	0	0	0	1	0	0	5	0	0	1
BnSBT4.4a	3	1	1	0	0	1	6	2	1	0	0	0	0	0	0	1	0	0	2	2	0	2	2	1	0	0	0	3	1	0	0	0	0	0	1	3	3	0	0
BnSBT4.13f	0	0	1	0	1	0	4	3	3	1	1	0	0	0	0	0	0	0	0	1	0	3	3	3	0	0	0	0	1	0	1	0	1	1	0	1	1	0	1
BnSBT4.13g	0	1	1	0	0	0	1	5	1	6	0	0	0	0	1	1	1	1	0	8	0	5	5	0	0	0	0	2	6	2	0	0	1	1	0	1	1	0	0
BnSBT4.11b	0	1	3	1	1	0	2	0	1	3	0	0	0	0	0	0	0	0	1	4	0	0	0	0	1	0	0	0	5	0	0	0	0	1	2	0	0	0	0
BnSBT4.11a	0	0	3	1	1	0	5	0	1	1	0	0	0	0	0	0	0	0	0	5	0	0	0	0	2	0	0	0	5	0	1	0	0	1	5	2	0	0	0
BnSBT4.13b	1	1	0	0	1	0	3	6	0	0	0	0	0	0	0	1	0	0	1	1	0	6	6	0	0	3	0	1	1	0	0	0	0	1	0	3	2	0	0
BnSBT4.13c	1	1	0	1	0	0	0	6	0	4	0	0	0	0	0	1	0	0	0	0	0	6	6	0	0	2	0	2	0	1	0	0	0	1	0	1	0	0	0
BnSBT4.13e	0	0	3	1	1	3	1	0	1	0	1	0	0	1	0	1	0	0	0	5	0	0	0	1	0	1	0	5	2	8	0	0	0	0	0	0	3	0	0
BnSBT4.13d	0	0	4	1	0	1	2	0	0	0	0	0	0	0	0	1	0	0	1	4	0	0	0	0	0	1	0	4	3	2	0	1	0	0	0	2	1	0	0
BnSBT4.13a	1	0	0	1	1	1	1	0	0	2	1	0	0	0	0	0	0	0	2	0	3	0	0	0	0	0	1	1	0	2	1	1	1	2	0	0	0	0	1
BnSBT4.8j	0	0	4	2	0	2	3	1	0	0	1	0	0	0	0	0	0	0	1	1	0	1	1	0	0	1	0	0	0	2	1	0	0	0	0	1	6	0	0
BnSBT4.8k	0	0	6	0	0	0	4	0	0	2	0	0	0	0	0	0	0	0	1	0	1	0	0	1	0	0	0	1	1	0	0	0	1	0	0	3	1	0	0
BnSBT4.8h	1	0	0	1	3	0	3	2	3	1	0	0	0	0	0	0	0	0	1	1	1	2	2	0	1	0	0	0	3	0	1	0	0	0	0	1	0	0	0
BnSBT4.8m	0	0	1	1	0	0	2	0	0	0	0	0	0	0	0	2	0	0	2	4	1	0	0	0	0	0	0	3	3	5	0	0	1	0	0	1	1	0	0
BnSBT4.8l	0	0	3	1	0	2	4	0	0	1	0	0	0	3	0	0	0	0	0	0	0	0	0	0	0	0	0	3	0	2	3	0	0	1	0	2	2	0	0
BnSBT4.8d	0	0	1	0	0	1	4	4	1	1	1	0	0	0	0	1	0	0	3	0	1	4	4	0	0	0	1	2	0	5	0	0	0	0	0	0	2	0	0
BnSBT4.8c	0	0	1	1	1	0	2	3	0	0	0	0	0	0	1	3	1	1	2	0	1	3	3	1	0	0	0	0	0	6	0	0	0	0	0	1	3	0	0
BnSBT4.8e	0	0	1	0	0	1	5	5	4	1	2	0	0	0	0	1	0	0	1	0	0	5	5	0	0	0	0	3	0	5	0	0	0	1	0	2	0	0	0
BnSBT4.8i	0	0	2	0	0	0	6	2	0	0	0	0	0	1	0	0	0	0	3	3	2	2	2	0	0	0	0	2	1	2	0	0	1	0	0	0	0	0	0
BnSBT4.8f	0	0	2	0	0	3	1	0	0	1	1	0	0	0	0	0	0	0	0	3	0	0	0	0	1	0	0	4	1	6	0	0	0	0	0	0	1	0	0
BnSBT4.8g	1	0	18	0	0	0	2	0	0	2	2	0	0	0	0	0	0	0	0	0	0	0	0	0	0	0	0	2	0	2	0	0	0	1	0	0	0	0	0
BnSBT4.8a	1	0	0	0	0	0	2	4	1	1	0	0	0	0	0	3	0	0	0	6	0	4	4	0	0	2	0	0	4	2	0	0	0	0	0	0	3	0	0
BnSBT4.8b	1	1	3	1	1	0	6	1	0	0	1	0	0	0	0	2	0	0	0	0	1	1	1	1	0	0	0	4	0	2	0	0	4	1	0	2	0	0	0
BnSBT2.2b	0	1	1	1	0	2	3	0	1	0	0	0	1	0	0	2	0	0	3	1	2	0	0	1	0	0	0	2	2	0	0	0	1	1	2	2	1	0	0
BnSBT2.2a	1	1	1	1	0	1	0	0	1	1	0	0	0	0	0	0	0	0	2	0	0	0	0	0	0	0	0	0	1	0	0	0	0	0	1	1	0	0	0
BnSBT2.3b	0	0	1	2	0	2	3	0	0	0	0	1	1	1	0	2	0	0	4	2	0	0	0	1	0	0	0	1	1	7	1	0	1	1	0	4	1	0	0
BnSBT2.3a	0	0	1	5	0	2	5	0	0	0	0	2	2	1	0	1	0	0	3	1	0	0	0	0	0	0	0	1	1	1	0	0	0	0	1	2	0	0	0
BnSBT2.1a	0	0	3	1	0	0	2	5	1	2	0	2	0	1	1	1	1	1	1	3	1	5	5	2	0	1	0	1	2	2	2	0	1	0	0	2	4	0	0
BnSBT2.1b	0	0	2	0	0	0	3	2	0	3	0	2	0	0	0	0	0	0	1	4	2	2	2	0	1	0	2	1	0	2	0	0	0	0	1	1	4	1	1
BnSBT2.4a	0	0	3	1	0	0	2	0	0	0	0	0	0	1	0	0	0	0	0	2	0	0	0	0	0	0	0	3	2	6	0	0	1	0	2	2	0	1	0
BnSBT2.4b	0	0	4	0	1	1	1	3	1	2	1	0	0	0	0	0	0	0	1	1	0	3	3	0	0	1	0	0	0	0	2	0	0	0	2	0	2	0	0
BnSBT2.6b	2	0	0	1	0	0	6	0	0	0	0	0	0	0	0	0	0	0	2	4	0	0	0	0	0	0	0	0	3	4	1	0	1	0	0	1	3	1	0
BnSBT2.6a	2	0	0	3	0	0	9	0	0	0	0	0	0	0	0	0	0	0	1	4	1	0	0	0	0	0	0	0	4	4	2	0	1	0	0	3	0	1	0
BnSBT2.6c	5	0	1	1	0	0	4	1	2	4	0	0	0	1	0	0	0	0	2	0	0	1	1	0	0	0	1	1	0	3	1	0	3	0	0	0	0	0	1
BnSBT2.5a	1	0	7	1	0	0	4	0	1	1	0	0	0	0	0	0	0	0	2	1	1	0	0	1	0	0	0	1	0	3	0	1	0	0	1	0	1	0	0
BnSBT2.5b	1	0	11	0	0	0	2	0	1	0	0	0	0	0	0	1	0	0	3	0	0	0	0	2	0	0	0	3	0	3	0	0	0	0	0	0	4	0	0
BnSBT2.5c	1	0	4	0	1	0	3	0	1	1	0	0	0	0	0	1	0	0	3	1	0	0	0	0	0	0	0	1	1	3	0	0	0	0	0	1	0	0	1
BnSBT2.5d	0	0	7	1	2	0	6	0	1	1	0	0	0	0	0	0	0	0	2	1	1	0	0	1	0	0	1	0	2	3	1	0	0	0	0	1	0	0	0
BnSBT3.11a	1	0	4	0	1	0	3	0	0	1	0	0	0	0	0	1	0	0	1	0	0	0	0	1	0	0	0	1	0	4	0	0	0	1	1	0	2	0	1
BnSBT3.11b	0	0	1	1	0	0	3	2	1	1	0	0	0	0	0	0	0	0	0	3	0	2	2	0	1	0	0	2	4	3	1	0	0	0	0	0	2	0	0
BnSBT3.6a	1	0	3	2	2	0	1	6	0	0	0	0	0	0	0	0	0	0	2	2	0	6	6	3	0	0	0	1	5	1	0	1	0	1	0	2	0	0	2
BnSBT3.6b	0	0	3	2	0	0	4	0	0	0	0	1	1	0	0	0	0	0	0	1	2	0	0	0	1	1	1	1	2	2	3	0	0	0	2	1	1	1	0
BnSBT3.8a	2	0	0	0	0	2	2	0	0	1	0	0	0	0	0	1	0	0	0	2	1	0	0	1	0	0	1	1	1	2	1	0	1	0	2	1	0	0	0
BnSBT3.8b	2	0	1	0	0	2	4	0	0	2	0	0	0	0	0	0	0	0	0	3	0	0	0	1	0	0	1	0	1	1	1	0	1	1	1	3	0	0	0
BnSBT3.5	1	1	2	0	0	0	2	0	0	2	0	0	0	0	0	0	0	0	3	1	2	0	0	1	0	1	0	1	2	2	0	0	0	1	0	1	3	0	0
BnSBT3.4a	1	0	2	0	1	0	5	2	1	2	1	0	0	0	0	1	0	0	1	9	1	2	2	1	0	0	1	2	4	1	0	2	0	0	1	0	0	0	0
BnSBT3.4c	1	0	2	0	0	0	1	2	1	2	1	0	0	0	1	0	1	1	0	1	0	2	2	1	0	0	0	0	0	1	1	0	1	0	0	1	3	0	1
BnSBT3.4b	2	1	2	0	5	0	2	0	0	1	0	0	0	0	1	0	1	1	3	3	0	0	0	2	0	0	2	0	3	3	1	0	0	1	0	1	0	0	0
BnSBT3.9a	0	0	1	0	0	0	1	0	0	0	0	0	0	0	0	0	0	0	0	0	0	0	0	0	0	0	1	4	0	6	0	1	0	0	0	2	3	0	0
BnSBT3.9b	0	0	1	0	0	1	2	0	1	0	0	0	0	0	0	0	0	0	2	0	1	0	0	0	0	0	1	2	0	4	0	0	0	0	0	0	3	0	0
BnSBT3.13b	0	0	3	0	0	0	5	2	1	1	0	0	0	0	0	0	0	0	4	5	0	2	2	0	0	0	1	0	4	1	1	0	2	0	1	0	0	0	0
BnSBT3.13a	1	0	4	0	0	0	4	2	1	2	0	0	0	0	0	0	0	0	3	9	0	2	2	0	0	0	1	0	7	3	3	0	2	1	0	0	1	0	0
BnSBT3.13c	1	0	4	2	0	0	1	4	0	0	0	0	0	2	1	1	1	1	1	1	0	4	4	0	0	0	0	0	2	2	1	0	1	0	0	0	2	0	0
BnSBT3.13d	0	0	7	1	1	2	5	1	1	0	0	0	0	1	0	0	0	0	0	3	2	1	1	1	0	0	0	1	2	3	0	0	0	0	0	0	1	0	0
BnSBT3.14b	1	0	1	2	0	0	3	1	1	1	2	0	0	1	0	0	0	0	3	2	0	1	1	0	0	2	0	1	2	2	1	0	0	1	2	0	0	0	0
BnSBT3.14a	1	0	1	2	0	0	3	2	1	1	2	0	0	1	0	0	0	0	3	2	0	2	2	0	0	1	0	1	2	2	1	0	0	1	2	0	2	0	0
BnSBT3.17b	1	0	2	1	0	0	2	1	1	4	0	0	0	0	0	1	0	0	0	0	0	1	1	1	0	0	0	4	0	2	1	0	3	1	0	1	1	0	0
BnSBT3.17a	0	0	5	0	0	0	1	0	1	2	0	0	0	1	0	1	0	0	2	1	0	0	0	0	0	0	0	4	1	2	1	0	1	1	0	1	2	0	0
BnSBT3.16f	1	0	4	0	1	0	6	0	0	2	1	0	0	0	0	1	0	0	1	1	1	0	0	1	0	0	1	2	0	0	2	0	0	0	2	1	0	0	0
BnSBT3.16e	3	0	4	2	2	0	0	0	1	1	0	0	0	0	0	0	0	0	0	2	1	0	0	2	0	1	0	2	3	2	3	0	1	1	0	2	1	0	0
BnSBT3.16c	1	0	2	1	0	0	2	1	1	4	0	0	0	0	0	1	0	0	0	0	0	1	1	1	0	0	0	4	0	2	1	0	3	1	0	1	1	0	0
BnSBT3.16d	0	0	4	0	1	0	1	0	1	3	0	0	0	1	0	1	0	0	1	1	0	0	0	0	0	0	0	4	0	3	2	0	1	1	0	0	1	0	0
BnSBT3.16b	3	0	1	0	0	0	4	2	1	1	0	0	0	0	0	0	0	0	0	1	1	2	2	0	0	0	1	2	0	0	0	0	3	1	0	2	1	0	0
BnSBT3.16a	3	0	1	2	0	1	4	1	0	2	0	0	0	0	0	0	0	0	0	2	1	1	1	0	0	0	1	1	1	2	0	0	1	1	0	2	3	0	0
BnSBT3.12b	1	0	1	0	0	1	3	1	1	0	0	0	0	1	0	0	0	0	1	4	1	1	1	1	0	0	0	0	3	5	1	0	0	0	0	1	0	0	0
BnSBT3.12a	0	0	4	1	0	2	1	1	0	0	1	0	0	0	0	0	0	0	1	0	0	1	1	0	0	0	0	4	0	1	1	0	0	0	3	1	0	0	0
BnSBT3.12c	1	1	1	1	0	0	5	2	1	0	0	0	0	0	0	3	0	0	1	0	0	2	2	0	0	0	1	1	1	1	0	0	2	0	2	2	2	0	1
BnSBT6.1b	1	0	3	0	0	0	4	2	0	0	1	0	0	0	1	0	1	1	1	1	0	2	2	0	0	0	1	2	0	3	0	0	1	1	1	0	2	0	0
BnSBT6.1a	0	0	7	1	3	0	5	4	1	0	0	0	0	0	0	2	0	0	0	1	0	4	4	1	0	0	0	1	1	4	0	0	1	0	1	0	2	1	0
BnSBT6.2a	0	1	1	0	1	0	6	3	1	2	0	0	0	0	0	0	0	0	0	3	0	3	3	1	0	2	2	0	2	2	0	0	0	0	0	1	3	0	2
BnSBT6.2d	0	1	1	0	0	0	7	2	1	1	0	0	0	0	0	0	0	0	0	3	1	2	2	1	0	1	1	0	4	2	0	0	0	0	0	1	0	0	1
BnSBT6.2b	0	0	2	2	0	0	4	1	2	1	0	0	0	0	0	0	0	0	0	4	0	1	1	2	0	2	1	2	4	1	0	1	1	0	0	2	0	0	0
BnSBT6.2c	0	0	2	1	0	0	2	1	1	2	0	0	0	0	0	0	0	0	1	2	0	1	1	1	0	1	1	3	1	4	0	1	0	0	0	2	1	0	0
