# Supplementary material for: Comprehensive Analyses of Serine Protease-like Protease (SBT) in Regulating Yield Characters in Rapeseed (Brassica napus L.)
Source: Plants (Basel). 2026 Apr 25;15(9):1318. doi: 10.3390/plants15091318 (PMC13164763; doi:10.3390/plants15091318)
Supplement: Supplementary file 1 [file plants-15-01318-s001.zip › Table S7.xlsx]

## Sheet: Sheet1
Table S7. Specific primers use for qRT-PCR analysis of the 8 DEGs
Gene ID	Primer number	Primer (5' To 3')	Primer length
BnSBT 1.4b	BnSBT 1.4b-F	GCTTACGACACCGAAAACTC	20
	BnSBT 1.4b-R	GACACATCGATCTCCACATTC	21
BnSBT 1.4c	BnSBT 1.4c-F	CTTCTCGTCGTTATCTTCTTGG	22
	BnSBT 1.4c-R	CGTAATTGGAGTTGCTCCAG	20
BnSBT 1.4d	BnSBT 1.4d-F	GATCTCAATTACCCGTCGTTC	21
	BnSBT 1.4d-R	TCAGAATGACTGAACTGATGATCC	24
BnSBT 1.5c	BnSBT 1.5c-F	ATAACCGAGATGAGCGAATGC	21
	BnSBT 1.5c-R	CCGACCAAACTATATGACCAG	21
BnSBT 1.6b	BnSBT 1.6b-F	GCAATGATGACGACGACTAAC	21
	BnSBT 1.6b-R	CATCAAACCACGTGACAGAC	20
BnSBT 1.8a	BnSBT 1.8a-F	GGTTTTGTTTGGTGGCAAAAGG	22
	BnSBT 1.8a-R	GGACTTCTTACTTGGTGTTGC	21
BnSBT 3.14a	BnSBT 3.14a-F	CTTTGGTCACAACAGCTTGG	20
	BnSBT 3.14a-R	TTTGGGATCGTGATCGAAGG	20
BnSBT 3.14b	BnSBT 3.14b-F	CTTTGGTCACAACAGCTTGG	20
	BnSBT 3.14b-R	TATCAAGAATCGATGCGCCAG	21
