# Supplementary material for: Comprehensive Analyses of Serine Protease-like Protease (SBT) in Regulating Yield Characters in Rapeseed (Brassica napus L.)
Source: Plants (Basel). 2026 Apr 25;15(9):1318. doi: 10.3390/plants15091318 (PMC13164763; doi:10.3390/plants15091318)
Supplement: Supplementary file 1 [file plants-15-01318-s001.zip › Table S8.xlsx]

## Sheet: Sheet1
	Table S8. qRT-PCR analysis of relative expression levels for different BnSBTgenes (Mean ± SEM)
	BnSBT1.4b		BnSBT1.4c		BnSBT1.4d		BnSBT1.5c		BnSBT1.6b		BnSBT1.8a		BnSBT3.14a		BnSBT3.14b
Tissue	Mean	SEM	Mean	SEM	Mean	SEM	Mean	SEM	Mean	SEM	Mean	SEM	Mean	SEM	Mean	SEM
L3-15P	0.10975	0.0059	0.19945	0.01778	0.43122*	0.01982	0.79036*	0.03744	2.02586*	0.09189	0.39945	0.03587	0.00011	7e-05	0.00011	7e-05
L4-15P	0.26568**	0.00968	0.64026**	0.0193	0.23291	0.01284	0.58981	0.03252	1.46815	0.10633	0.44026	0.03193	0.00022	3e-05	0.00022	3e-05
L3-15S	0.7509	0.02242	0.64252	0.06466	0.0689	0.00603	0.49714	0.11622	0.62285**	0.02404	0.44252	0.04466	0.806**	0.03039	0.706**	0.08039
L4-15S	1.95966**	0.05864	1.95966**	0.07866	0.18415*	0.00214	0.8814**	0.08938	0.37741	0.016	0.75966*	0.03866	0.30697	0.098	0.20697	0.098
L3-35P	0.39435	0.02838	0.96156	0.12585	1.42118**	0.0541	0.13089**	0.00665	1.87259*	0.05036	0.06156	0.00603	0.08067	0.03027	0.00011	7e-05
L4-35P	0.92934**	0.03695	2.2018**	0.07332	1.08113	0.07963	0.09554	0.0027	1.12598	0.1105	0.07018	0.00214	0.18059*	0.02032	0.00022	3e-05
L3-35S	0.50481	0.02328	0.41902	0.02976	0.09553	0.00252	0.5171	0.05353	0.6542**	0.01242	0.51902	0.06976	1.85272**	0.12793	1.65272**	0.12793
L4-35S	0.85915*	0.04855	0.84302**	0.01963	0.19553*	0.00252	1**	0.03953	0.3214	0.0157	0.94302**	0.07963	1	0.08983	0.83247	0.08983
*: significant difference with P value < 0.05; **: significant difference with P value < 0.01
